# Supplementary material for: Evaluation of AlphaFold3 for Predicting Human Heme-Binding Protein Structures
Source: Int J Mol Sci. 2026 Jul 14;27(14):6278. doi: 10.3390/ijms27146278 (PMC13410086; doi:10.3390/ijms27146278)
Supplement: Supplementary file 1 [file ijms-27-06278-s001.zip]

Archive with 2 entries (2 files):
- ijms-4353897-supplementary-R4.pdf
- mdp files.zip
